# Supplementary material for: Ventilation-Associated Particulate Matter Is a Potential Reservoir of Multidrug-Resistant Organisms in Health Facilities
Source: Life (Basel). 2021 Jun 30;11(7):639. doi: 10.3390/life11070639 (PMC8307074; doi:10.3390/life11070639)
Supplement: Supplementary file 1 [file life-11-00639-s001.zip]

Archive with 1 entries (1 files):
- life-1257405-supplementary.pdf
